# Supplementary material for: Disease parameters following ocular herpes simplex virus type 1 infection are similar in male and female BALB/C mice
Source: PLoS One. 2023 Jun 15;18(6):e0287194. doi: 10.1371/journal.pone.0287194 (PMC10270577; doi:10.1371/journal.pone.0287194)
Supplement: S1 Table — (XLSX) [file pone.0287194.s001.xlsx]

## Sheet: Sheet1
	INV-2C F		INV-2C M		Mann-Whitney U test			INV-16E F		INV-16E M		Mann-Whitney U test p value				INV-7A F		INV-7A M		Mann-Whitney U test p value				INV-1G F		INV-1G M		Mann-Whitney U test p value				INV-25D F		INV-25D M		Mann-Whitney U test p value
D1	17990	6876.15	5559	2828.29	p = 0.026		D1	8475	7949.76	1600	743.714	p= >0.05			D1	3230	787.831	8290	1948.24	p= >0.05			D1	28600	8947	4910	2054.24	p = 0.004			D1	544	277.269	292.667	142.396	p= >0.05
D3	441.5	180.333	1242	637.385	p= >0.05		D3	3000	1390.6	6440	1219.4	p= >0.05			D3	129	43.6005	543	189.045	p= >0.05			D3	1161.7	882.49	5794	1893.17	p= >0.05			D3	0	0	240	240	p= >0.05
D5	438.5	96.2088	285.5	160.039	p= >0.05		D5	2518.89	1411.72	15670	8537.3	p = 0.054			D5	168.8	109.402	29.7	13.6089	p= >0.05			D5	246	228.469	8.33333	4.01386	p= >0.05			D5	91	89.8944	1	1	p= >0.05
D7	0	0	1	1	p= >0.05		D7								D7								D7	0	0	0	0	p= >0.05			D7	0	0	40	40	p= >0.05
	INV-NN F		INV-NN M					INV-11A F		INV-11A M						INV-7E F		INV-7E M						INV-16D F		INV-16D M						OD4 F		OD4 M
D1	18910	9463.78	36400	14964.6	p = 0.082		D1	33180	14181.3	16510	6672.9	p = 0.095			D1	13390	7683.23	11034	7157.04	p= >0.05			D1	152	38.8387	105	41.64	p= >0.05			D1	1022	565.052	1690	595.295	p= >0.05
D3	1862	877.249	442	109.482	p= >0.05		D3	6940	2473.11	5420	1454.79	p= >0.05			D3	462.143	174.948	921	678.509	p= >0.05			D3	161.1	69.1527	46	21.2498	p= >0.05			D3	1890	698.005	3167	1602.1	p= >0.05
D5	1274.5	415.909	817.5	206.03	p= >0.05		D5	2289	1458.66	1880	705.975	p= >0.05			D5	90.6	44.6458	9.3	7.96109	p= >0.05			D5	4	2.21108	76	40.694	p= >0.05			D5	195	71.9606	1251	1085.97	p= >0.05
D7	3	3	9	9	p= >0.05		D7								D7								D7	1	1	10	5.37484	p= >0.05			D7
	INV-1B F		INV-1B M					INV-22C F		INV-22C M						INV-17A F		INV-17A M						INV-20A F		INV-20A M						CJ994 F		CJ994 M
D1	2067	875.567	6720	2652.5	p= >0.05		D1	194	48.4241	166	100.446	p= >0.05			D1	499.8	296.179	5782.6	4935.69	p= >0.05			D1	59500	27298	31680	8055.83	p= >0.05			D1	1042	436.648	2252	584.969	p= >0.05
D3	6190	3079.01	3720	1680.07	p= >0.05		D3	741	392.503	657	269.18	p= >0.05			D3	48.875	15.8175	126	42.6667	p= >0.05			D3	4155	3761.9	499.7	181.414	p= >0.05			D3	1078	667.451	2392	1132.42	p= >0.05
D5							D5	122	52.4256	141	118.822	p= >0.05			D5	3.33333	2.10819	31	16.8951	p= >0.05			D5	740	211.917	1439	537.948	p= >0.05			D5	36	20.6667	148	87.3282	p= >0.05
D7							D7								D7								D7	1	1	41	39.9013	p= >0.05			D7
	INV-2B F		INV-2B M					INV-9B F		INV-9B M						INV-22B F		INV-22B M						INV-25B F		INV-25B M
D1	9080	4739.9	12530	5401.32	p= >0.05		D1								D1	429.3	203.557	286.11	110.675	p= >0.05			D1	73400	18188.6	32050	11041.6	p = 0.065
D3	712	372.379	924	361.59	p= >0.05		D3	651	299.36	4085	1840.26	p= >0.05			D3	1038	887.135	171.111	85.3334	p= >0.05			D3	3340	1884.8	7071.67	4090.87	p= >0.05
D5							D5	1446	1178.85	23	11.6476	p= >0.05			D5	621	212.705	890.4	692.167	p= >0.05			D5	871	481.439	1093	566.318	p= >0.05
D7							D7								D7								D7	2	2	0	0	p= >0.05
	INV-20C F		INV-20C M					INV-15B F		INV-15B M						INV-1E F		INV-1E M						INV-25C F		INV-25C M
D1	32500	17287	3586	1310.17	p = 0.049		D1								D1	756	375.074	1298	467.658	p= >0.05			D1	7870	2671.5	4280	708.488	p= >0.05
D3	36800	12403.2	25390	7689.35	p= >0.05		D3	12790	6692.52	2584	929.343	p= >0.05			D3	1	1	20	17.8263	p= >0.05			D3	30	9.27961	583	382.684	p= >0.05
D5	14170	3183.99	30370	10432.3	p= >0.05		D5	1304	781.807	102.3	99.7706	p= >0.05			D5	2	2	23	14.5335	p= >0.05			D5	191	94.5921	90	42.0317	p= >0.05
D7							D7								D7	0	0	0	0	p= >0.05			D7	1	1	1	1	p= >0.05
