# Supplementary material for: Disease parameters following ocular herpes simplex virus type 1 infection are similar in male and female BALB/C mice
Source: PLoS One. 2023 Jun 15;18(6):e0287194. doi: 10.1371/journal.pone.0287194 (PMC10270577; doi:10.1371/journal.pone.0287194)
Supplement: S2 Table — (XLSX) [file pone.0287194.s002.xlsx]

## Sheet: Sheet1
Blepharitis vs Neurovirulence
Female = Y
Male = X
Coefficients:
Estimate Std. Error t value Pr(>|t|)
(Intercept) 0.79743 0.19668 4.054 0.000226 ***
X (male) 2.72520 0.40300 6.762 4.03e-08 ***
Female -0.09065 0.27359 -0.331 0.742123
X:Female -0.17020 0.53405 -0.319 0.751613
---
Signif. codes: 0 ‘***’ 0.001 ‘**’ 0.01 ‘*’ 0.05 ‘.’ 0.1 ‘ ’ 1
Residuals:
Min 1Q Median 3Q Max
-1.07328 -0.40640 -0.06418 0.26203 1.69322
Residual standard error: 0.634 on 40 degrees of freedom
Multiple R-squared: 0.7124, Adjusted R-squared: 0.6908
F-statistic: 33.02 on 3 and 40 DF, p-value: 6.578e-11
Stromal Keratitis vs Neurovirulence
Female = Y
Male = X
Coefficients:
Estimate Std. Error t value Pr(>|t|)
(Intercept) 1.1493 0.2170 5.298 4.57e-06 ***
X 1.7413 0.4445 3.917 0.000341 ***
Female -0.2160 0.3018 -0.716 0.478230
X:Female 0.1690 0.5891 0.287 0.775732
---
Signif. codes:
0 ‘***’ 0.001 ‘**’ 0.01 ‘*’ 0.05 ‘.’ 0.1 ‘ ’ 1
Residuals:
Min 1Q Median 3Q Max
-1.0493 -0.4726 -0.2249 0.4379 1.6757
Residual standard error: 0.6993 on 40 degrees of freedom
Multiple R-squared: 0.5001,	Adjusted R-squared: 0.4626
F-statistic: 13.34 on 3 and 40 DF, p-value: 3.539e-06
Neovascularization vs Neurovirulence
Female = Y
Male = X
Coefficients:
Estimate Std. Error t value Pr(>|t|)
(Intercept) 0.80639 0.21142 3.814 0.000463 ***
X 1.09735 0.43321 2.533 0.015331 *
Female -0.08478 0.29410 -0.288 0.774627
X:Female -0.17115 0.57408 -0.298 0.767147
---
Signif. codes:
0 ‘***’ 0.001 ‘**’ 0.01 ‘*’ 0.05 ‘.’ 0.1 ‘ ’ 1
Residuals:
Min 1Q Median 3Q Max
-0.8064 -0.5064 -0.1254 0.3857 1.7858
Residual standard error: 0.6815 on 40 degrees of freedom
Multiple R-squared: 0.2425,	Adjusted R-squared: 0.1857
F-statistic: 4.268 on 3 and 40 DF, p-value: 0.01048
Weight Loss vs Neurovirulence
Female = Y
Male = X
Coefficients:
Estimate Std. Error t value Pr(>|t|)
(Intercept) 0.009700 0.010877 0.892 0.3778
X 0.241783 0.022287 10.849 1.75e-13***
Female 0.007921 0.015130 0.524 0.6035
X:Female -0.055001 0.029534 -1.862 0.0699.
---
Signif. codes:
0 ‘***’ 0.001 ‘**’ 0.01 ‘*’ 0.05 ‘.’ 0.1 ‘ ’ 1
Residuals:
Min 1Q Median 3Q Max
-0.079987 -0.016039 -0.002569 0.013437 0.096575
Residual standard error: 0.03506 on 40 degrees of freedom
Multiple R-squared: 0.8406,	Adjusted R-squared: 0.8287
F-statistic: 70.32 on 3 and 40 DF, p-value: 5.298e-16
Blepharitis vs Stromal Keratitis
Female = Y
Male = X
Coefficients:
Estimate Std. Error t value Pr(>|t|)
(Intercept) 0.51027 0.16687 3.058 0.00396 **
X 0.71239 0.08021 8.881 5.26e-11 ***
Female -0.19122 0.22910 -0.835 0.40887
X:Female 0.08625 0.11123 0.775 0.44263
---
Signif. codes:
0 ‘***’ 0.001 ‘**’ 0.01 ‘*’ 0.05 ‘.’ 0.1 ‘ ’ 1
Residuals:
Min 1Q Median 3Q Max
-0.98859 -0.24569 -0.06837 0.31155 1.12326
Residual standard error: 0.4152 on 40 degrees of freedom
Multiple R-squared: 0.8238,	Adjusted R-squared: 0.8106
F-statistic: 62.33 on 3 and 40 DF, p-value: 3.912e-15
Blepharitis vs Neovascularization
Female = Y
Male = X
Coefficients:
Estimate Std. Error t value Pr(>|t|)
(Intercept) 0.299094 0.213004 1.404 0.168
X 0.508246 0.102385 4.964 1.33e-05***
Female -0.001933 0.292436 -0.007 0.995
X:Female -0.045736 0.141978 -0.322 0.749
---
Signif. codes:
0 ‘***’ 0.001 ‘**’ 0.01 ‘*’ 0.05 ‘.’ 0.1 ‘ ’ 1
Residuals:
Min 1Q Median 3Q Max
-0.98125 -0.30156 -0.04793 0.27728 1.51657
Residual standard error: 0.5299 on 40 degrees of freedom
Multiple R-squared: 0.5419,	Adjusted R-squared: 0.5075
F-statistic: 15.77 on 3 and 40 DF, p-value: 6.391e-07
Stromal Keratitis vs Neovascularization
Female = Y
Male = X
Coefficients:
Estimate Std. Error t value Pr(>|t|)
(Intercept) -0.21844 0.14422 -1.515 0.138
X 0.80032 0.07276 10.999 1.16e-13 ***
Female 0.19804 0.19316 1.025 0.311
X:Female -0.14133 0.09860 -1.433 0.160
---
Signif. codes:
0 ‘***’ 0.001 ‘**’ 0.01 ‘*’ 0.05 ‘.’ 0.1 ‘ ’ 1
Residuals:
Min 1Q Median 3Q Max
-0.58235 -0.18616 -0.00456 0.16878 0.77523
Residual standard error: 0.3067 on 40 degrees of freedom
Multiple R-squared: 0.8466,	Adjusted R-squared: 0.8351
F-statistic: 73.59 on 3 and 40 DF, p-value: 2.471e-16
