# Supplementary material for: Disease parameters following ocular herpes simplex virus type 1 infection are similar in male and female BALB/C mice
Source: PLoS One. 2023 Jun 15;18(6):e0287194. doi: 10.1371/journal.pone.0287194 (PMC10270577; doi:10.1371/journal.pone.0287194)
Supplement: S3 Table — (XLSX) [file pone.0287194.s003.xlsx]

## Sheet: Sheet1
1	Weight Loss vs Neurovirulence
	Weight loss = Y
	Neurovirulence = X
	R	Rsqr	Rsqr adj	Std error estimate		Y Coefficient	X Coefficient	Y std. error	X std error	Y P value	X P value	F	Regression P value
Female	0.911	0.851	0.844	0.032		0.0176	0.187	0.00949	0.0175	0.078	<0.001	114.189	<0.001
Male	0.912	0.832	0.824	0.038		0.0097	0.242	0.0118	0.0243	0.423	<0.001	99.197	<0.001
2	Stromal keratitis vs Neurovirulence
	Stromal Keratitis = Y
	Neurovirulence = X
	R	Rsqr	Rsqr adj	Std error estimate		Y Coefficient	X Coefficient	Y std. error	X std error	Y P value	X P value	F	Regression P value
Female	0.75	0.562	0.54	0.682		0.933	1.91	0.205	0.377	<0.001	<0.001	25.677	<0.001
Male	0.65	0.422	0.394	0.716		1.149	1.741	0.222	0.455	<0.001	0.001	14.629	0.001
3	Blepharitis vs Neurovirulence
	Blepharitis = Y
	Neurovirulence = X
	R	Rsqr	Rsqr adj	Std error estimate		Y Coefficient	X Coefficient	Y std. error	X std error	Y P value	X P value	F	Regression P value
Female	0.858	0.736	0.723	0.619		0.707	2.555	0.186	0.342	0.001	<0.001	55.763	<0.001
Male	0.828	0.686	0.67	0.649		0.797	2.725	0.201	0.412	<0.001	<0.001	43.688	<0.001
4	Neovascularization vs Neurovirulence
	Neovascularization = Y
	Neurovirulence = X
	R	Rsqr	Rsqr adj	Std error estimate		Y Coefficient	X Coefficient	Y std. error	X std error	Y P value	X P value	F	Regression P value
Female	0.496	0.246	0.209	0.655		0.722	0.926	0.197	0.362	0.002	0.019	6.54	0.019
Male	0.479	0.23	0.191	0.707		0.806	1.097	0.219	0.449	0.001	0.24	5.966	0.024
5	Blepharitis vs Neovascularization
	Neovascularization = Y
	Blepharitis = X
	R	Rsqr	Rsqr adj	Std error estimate		Y Coefficient	X Coefficient	Y std. error	X std error	Y P value	X P value	F	Regression P value
Female	0.738	0.545	0.522	0.509		0.297	0.463	0.193	0.0945	0.138	<0.001	23.954	<0.001
Male	0.73	0.534	0.51	0.55		0.299	0.508	0.221	0.106	0.191	<0.001	22.881	<0.001
6	Blepharitis vs Stromal Keratitis
	Stromal Keratitis = Y
	Blepharitis = X
	R	Rsqr	Rsqr adj	Std error estimate		Y Coefficient	X Coefficient	Y std. error	X std error	Y P value	X P value	F	Regression P value
Female	0.934	0.871	0.865	0.369		0.19	0.799	0.14	0.0686	0.033	<0.001	135.636	<0.001
Male	0.875	0.766	0.754	0.456		0.51	0.712	0.183	0.0882	0.012	<0.001	65.294	<0.001
7	Neovascularization vs Stromal Keratitis
	Neovascularization = Y
	Stromal Keratitis = X
	R	Rsqr	Rsqr adj	Std error estimate		Y Coefficient	X Coefficient	Y std. error	X std error	Y P value	X P value	F	Regression P value
Female	0.9	0.81	0.8	0.45		0.341	1.229	0.172	0.133	0.061	<0.001	85.103	<0.001
Male	0.937	0.877	0.871	0.33		0.456	1.096	0.13	0.0917	0.002	<0.001	142.784	<0.001
